# Supplementary material for: Characteristics of tertiary lymphoid structures in prostate cancer and the impact of neoadjuvant therapy on their formation and maturation
Source: Front Immunol. 2025 Nov 4;16:1663396. doi: 10.3389/fimmu.2025.1663396 (PMC12623385; doi:10.3389/fimmu.2025.1663396)
Supplement: Supplementary file 1 [file DataSheet1.csv]

differential gene expression in GSE111177
	logFC	AveExpr	t	P.Value	adj.P.Val	B
SLC45A3	-3.372297438	2.88148411012377	-6.401012666	6.89923198747903e-08	0.001358251801375	7.58261790366477
ANO7	-2.590440581	3.44920527856492	-6.177153263	1.50321929852834e-07	0.00197292522200849	6.90833692676799
KLK3	-3.463877875	5.03851079559275	-5.85916776	4.53114595061484e-07	0.00331132962264585	5.95002881313729
ZNF761	-2.738764437	3.29748046697181	-5.756343448	6.46634930435315e-07	0.00331132962264585	5.64048224708545
TPM3P9	-3.042825723	1.2820300983079	-5.755969606	6.4747073736209e-07	0.00331132962264585	5.63935740037925
AMACR	-2.905918633	2.64831267272494	-5.588749622	1.15261735562695e-06	0.00331132962264585	5.1367792222466
C1QTNF3-AMACR	-2.782064917	2.74944144490179	-5.579200458	1.19112639987772e-06	0.00331132962264585	5.10811915123011
KLK2	-3.26040448	4.47184913769153	-5.562517816	1.26149094173027e-06	0.00331132962264585	5.05806123647857
LOC105371843	-3.611140314	-0.040807161	-5.403006093	2.18087347733845e-06	0.00487429834233949	4.58030600496013
ZNF765-ZNF761	-2.536597534	3.29945454100515	-5.396720842	2.22830726271425e-06	0.00487429834233949	4.56151735351742
LOC101929572	-3.332000342	2.97820284382217	-5.276034759	3.36531249592241e-06	0.0069739902218131	4.20137513829805
ZNF577	-2.518061262	1.10406862686367	-5.168143789	4.85770756507839e-06	0.00765069510669586	3.88055179533696
CPLX3	-3.867532802	1.42253924919002	-5.147784497	5.20518161209053e-06	0.00788264695363278	3.82014651747263
LOC105369983	-2.891094694	-1.320593403	-4.993573617	8.76705309983342e-06	0.0123283553126015	3.36417489500821
KLK4	-2.819909799	4.70392935637318	-4.897440973	1.21109254767795e-05	0.0164432958525074	3.08148504664906
CANT1	-2.259389851	3.66989305468318	-4.856669437	1.38830506405469e-05	0.0177330309247004	2.96199188783408
KCNN2	-2.623112973	1.27863654630491	-4.833996467	1.49765006804511e-05	0.0184276480560025	2.89565095450642
TRGC1	-2.857690361	5.11393413636606	-4.767382121	1.87029569748281e-05	0.021826579338832	2.70120819799079
FOXA1	-2.76919955	4.75565647119272	-4.723355466	2.16515226283461e-05	0.0226438220556224	2.57309931330714
ACP3	-2.583737523	4.2399722119589	-4.720557226	2.18536404255004e-05	0.0226438220556224	2.56496818606161
TARP	-2.549677021	3.24605211412645	-4.701355739	2.32914302344013e-05	0.0230194313153956	2.50920933251024
HOMER2	-2.234523361	0.921360821389741	-4.700141466	2.33854130293042e-05	0.0230194313153956	2.50568540414566
SPDEF	-2.473514919	2.61240872382357	-4.628303906	2.96605402907311e-05	0.0258165911258073	2.29768019747284
LOC101928548	-2.799703029	-0.368772955	-4.610548004	3.14501956167959e-05	0.0258165911258073	2.24641559592636
C1orf116	-2.191462836	1.76451744274987	-4.603174495	3.22241206340602e-05	0.0258165911258073	2.22514456533584
RAB3B	-2.247009666	-0.305312899	-4.600360459	3.25243785471663e-05	0.0258165911258073	2.21702941569542
CCL5	2.51100904376841	2.12165945657821	4.59283556056892	3.33408225030863e-05	0.0258165911258073	2.19533653855299
DNAH8-AS1	-2.842723253	-1.220692692	-4.572056363	3.57010866577815e-05	0.0265225393596885	2.13549130122117
LOC100508046	-3.271879378	1.94582944596457	-4.503947862	4.46432825576904e-05	0.0297533912261326	1.93994102242014
MIR23AHG	2.02484042161254	-2.21181796	4.47634499216204	4.88616613814794e-05	0.0306917285051236	1.86096180429651
LRRC26	-2.639227806	0.601750952679648	-4.471026136	4.97181865241676e-05	0.0306917285051236	1.84576171774687
GOLM1	-2.308895893	3.5496260181093	-4.469985317	4.98875050624247e-05	0.0306917285051236	1.84278800419775
TMPRSS2	-2.558480676	3.74679352329086	-4.425341116	5.77058039979457e-05	0.0348271036842814	1.71545683050531
MIR141	-3.926886733	-0.086542701	-4.415041043	5.96729748531758e-05	0.0350681151025215	1.68614199837969
NCAPD3	-2.15258986	2.8858410491275	-4.405028735	6.16479233714661e-05	0.0356959608062957	1.6576689504097
MIR9898	-3.798572072	2.08921839658888	-4.376777864	6.75710665294877e-05	0.0377345838947606	1.57745158008809
IRAIN	-2.101583168	-0.160867694	-4.37027415	6.90114037879617e-05	0.0377396529548223	1.55901043533357
ALDH1A3-AS1	-2.220429519	1.31181059936367	-4.329720002	7.8692786434674e-05	0.0408568369199447	1.44424306501248
FMO2	2.47659570299289	-1.169737354	4.31266466416139	8.31492508455282e-05	0.0415068068662445	1.39609350862314
P4HB	-2.167968352	4.72851466655787	-4.303506012	8.56429636047419e-05	0.0421513256121638	1.37026635938828
ARHGEF38	-2.082769632	2.30916316657964	-4.296853201	8.749996039108e-05	0.0425336227214615	1.35151841185292
AZGP1	-3.052918603	3.67766654026443	-4.276796154	9.33391947784946e-05	0.0435316889103367	1.29506242848909
DHCR24	-2.054426937	3.4927598173918	-4.267039144	9.63153967365704e-05	0.0435316889103367	1.26763470320965
FOSB	2.88221695279228	1.53127499988457	4.21429064726148	0.00011407745834036	0.0484935327641233	1.11977086152472
NKX3-1	-2.383923626	2.94353999825268	-4.213026608	0.000114540014909927	0.0484935327641233	1.11623627650424
TRGV9	-3.486169975	1.73499379899587	-4.207730241	0.000116498069274712	0.0487978189321543	1.10143076038054
ZBTB16	-2.023939612	3.67684538275701	-4.203061322	0.000118251142516019	0.0490107419518499	1.08838528204715
LYZ	2.20486071861074	3.77353671979578	4.19362260462031	0.000121873914203427	0.0499860781025597	1.06202988671556
ELK4	-2.328965803	2.08911875219697	-4.185813292	0.000124952711934228	0.0502029395887582	1.04024193998295
ZNF587	-2.144702295	3.18690374905506	-4.150233897	0.000139963904385548	0.0549355571914276	0.941181148998329
MIR200CHG	-3.04071221	-0.31519302	-4.140636067	0.000144304712880709	0.0556753148236614	0.914517134760354
PDLIM5	-2.161693034	3.06672523180119	-4.071898373	0.000179448656490444	0.063078855402085	0.72429941170259
H2AC25	-3.49116914	1.85959025205866	-4.06912072	0.000181030900097415	0.063078855402085	0.716640777325229
ERGIC1	-2.117510035	4.05954250330528	-4.054883376	0.000189355824066475	0.0643740414744909	0.677419863829001
ZDHHC8BP	-2.415849076	-0.06985782	-4.053545715	0.00019015680185888	0.0643740414744909	0.673737886464255
FAM135A	-2.048607836	2.52019974950032	-4.047153771	0.00019402982058151	0.0643740414744909	0.656150898354748
TRPM8	-2.114881932	3.06099973361318	-4.035151395	0.000201510021718879	0.0643740414744909	0.623159272909237
MAZ	-2.181013486	3.18906028762617	-4.01764559	0.000212923496531767	0.0654972636909515	0.575115692089027
LOC102724804	2.78047051214422	-2.78390615	4.00132068643442	0.00022412990680159	0.0673316371314771	0.530394682941687
IFITM1	2.30691829610174	3.0839753889601	3.98637848744009	0.000234886452898418	0.0676638230460656	0.489531300003576
WIF1	2.67876008281272	-0.858538192	3.9827055171966	0.000237606129380467	0.0677935053494675	0.479496884585224
LOC105369771	-2.275011471	-1.268348399	-3.976216157	0.000242485924041174	0.0681974340942656	0.46177817628768
TYROBP	2.14928493449247	5.25050540655648	3.9672944148506	0.000249353454564397	0.0691968985465083	0.437438917432515
OR10A7	3.27476207688555	-2.453790953	3.96550609252874	0.000250752492155555	0.0691968985465083	0.432563144398102
ZNF700	-2.327819497	2.50560908780428	-3.964266718	0.000251726531994577	0.0691968985465083	0.429184622997215
MMP8	2.96110735080025	-2.04755251	3.93976503298317	0.000271751610955484	0.0719138352212495	0.362490259089316
RNF138P1	-2.152677213	1.40083276551718	-3.916549459	0.000292141765588188	0.0742115476017374	0.299468726665596
S100A8	3.50801329434304	1.00266241224035	3.8900840736527	0.000317191480818564	0.0776531922938012	0.227832451108834
TRGJ2	-4.482193027	1.36497781692848	-3.889747198	0.000317523339241682	0.0776531922938012	0.226922036413076
ZNF563	-2.351158467	1.4657287587383	-3.875770465	0.000331591427429721	0.0798445675420629	0.189181712514352
FOS	2.08257892454931	4.07384623486055	3.87482218439897	0.000332567406839496	0.0798445675420629	0.186623421574321
LMAN1L	-2.384431468	2.66206560172149	-3.865379058	0.000342438937874276	0.08037284091803	0.16116343478625
MIR18A	-3.078025339	-1.462766602	-3.864966293	0.000342876819480933	0.08037284091803	0.160051222665984
SCAND1	-2.295792751	-0.092368205	-3.854637619	0.000354011658942033	0.0815137722759274	0.132238254918873
ZNF615	-2.053344573	2.80605754497365	-3.833792763	0.000377555957625083	0.0839880693532769	0.0762138842132476
LOC102724149	-2.690736317	-0.051336967	-3.814792458	0.000400327352155958	0.0863541099771317	0.0252723798238481
GLYATL1B	-2.450312784	-0.404247849	-3.813962855	0.000401351199416241	0.0863541099771317	0.0230508861975096
TRGJ1	-4.396924579	1.32850791658538	-3.811583914	0.000404301168502467	0.0865160554816095	0.0166818837371521
SYTL1	-2.133596242	2.27695057774091	-3.789830354	0.00043226356308165	0.0899488337533689	-0.04146929
GRHL2	-2.229010525	3.45049129180387	-3.7800222	0.000445472204548863	0.0899488337533689	-0.06763578
ZG16B	-3.288442263	1.09335145478536	-3.766458669	0.000464380329507834	0.0914225554702074	-0.103766781
VLDLR-AS1	-2.522274024	-0.988055128	-3.74942716	0.000489219225426559	0.0949370516361916	-0.149046116
ACSL3	-2.136701774	2.63892081384657	-3.735303598	0.000510782381969487	0.0976288616877019	-0.186518028
SCHLAP1	-2.373519666	-1.29641471	-3.728639636	0.000521271339650307	0.0976486136730552	-0.204174262
LINC01119	2.60633628686784	-2.789943841	3.72745005239629	0.000523165387267343	0.0976486136730552	-0.207324434
LOC439933	2.60378869325797	-2.704305119	3.727371725	0.000523290332299313	0.0976486136730552	-0.207531838
DPPA2	3.21179331664436	-2.150022853	3.72725143878963	0.000523482262818944	0.0976486136730552	-0.20785034
TMEM178A	-2.119801156	-0.255961492	-3.725823501	0.000525765888624161	0.0976486136730552	-0.211630947
CPNE4	-2.455389998	2.01488945688793	-3.714769131	0.000543771616334754	0.0991284118010135	-0.240874125
LOC112268170	-2.189658678	2.72955267791063	-3.708697922	0.000553911329973866	0.100250515890014	-0.256916454
ST6GALNAC1	-2.641605386	0.895742375500232	-3.70376698	0.000562280169837177	0.100250515890014	-0.269936135
BHLHA15	-2.885580498	-0.096505665	-3.703703414	0.000562388843698365	0.100250515890014	-0.270103918
LOC105371036	-2.385845409	-0.218590349	-3.700737506	0.000567481948617555	0.100250515890014	-0.277930869
SNORD88B	-3.111565846	0.941575875086271	-3.698067182	0.000572105369634626	0.100562842964258	-0.284975092
DRAIC	-2.325874667	-1.949108264	-3.685747406	0.000593908757289458	0.103015697839274	-0.317441124
MIR6748	-3.036235213	-1.008933609	-3.674595661	0.00061433152297799	0.104710059472464	-0.346781906
C2orf72	-2.319728907	0.0518093951342565	-3.673307002	0.000616734528806759	0.104710059472464	-0.35016953
GPM6A	2.33212411102296	-1.75983763	3.6689363133368	0.000624952099762002	0.104710059472464	-0.361654689
TRGJP2	-3.415195359	-1.075385493	-3.667287115	0.000628080085600638	0.1047882427561	-0.365986597
ODAD1	2.50133267765505	-1.188037209	3.65799791671115	0.000645981337086991	0.106422046721603	-0.390367767
MIR19A	-2.156325511	-3.006422342	-3.639075166	0.000683974187015966	0.110372129670355	-0.439936054
TMEM79	-2.449138429	1.65146107948589	-3.619652699	0.000725195372374915	0.114356729233596	-0.490675613
CIRBP	-2.058367014	3.85794031015621	-3.616592345	0.000731903947557443	0.114812693351103	-0.498657708
MAP9-AS1	-3.106510426	0.00581162244044043	-3.599635869	0.000770165470006177	0.119387776441036	-0.542820337
TRGC2	-2.71682648	3.76689421129853	-3.576598657	0.000825228988122747	0.125940178985833	-0.602645807
ACOT12	2.36777768613136	-1.539567773	3.53543148314015	0.000933141730166693	0.129105598701331	-0.709045905
SNORD115-32	-3.954907522	2.02403393468198	-3.533458212	0.000938639478136531	0.129105598701331	-0.714129466
DEFB129	2.63684790642018	-2.552430844	3.53118396753761	0.000945014188736471	0.129197877317048	-0.719986509
MIR148A	-3.197403032	-1.977167068	-3.528302294	0.00095315098796009	0.129859401383877	-0.727405002
SNORA10B	-2.040658015	4.46659570856731	-3.520783569	0.000974697673875634	0.1313476078433	-0.746745621
HBG1	3.23632964683378	3.5111869864271	3.51103798320642	0.0010033193947752	0.13324325681548	-0.771781299
TEX50	2.19019000740566	-2.954980678	3.5104537897213	0.0010050603767511	0.13324325681548	-0.773280855
SNORD38B	-3.392964476	-0.134131408	-3.503208052	0.00102689504670583	0.133902864977065	-0.791868568
BMS1P22	-2.451505252	0.194054812145335	-3.502041111	0.00103045365594626	0.133902864977065	-0.794860207
C19orf48	-2.570391822	0.424175284861591	-3.501203091	0.0010330164794655	0.133902864977065	-0.797008273
EMX2	2.54091191218312	-1.872046079	3.49805715015912	0.00104269178590233	0.133902864977065	-0.805069646
LRRC38	2.32766995175377	-2.875469261	3.49515655938691	0.00105168915388641	0.133923365490227	-0.812498821
SPINT1-AS1	-2.150372258	-0.359111496	-3.494284854	0.00105440756087698	0.133923365490227	-0.814730832
FAM111A	-2.21643337	2.20426670954298	-3.489737382	0.00106869796313274	0.134868312821758	-0.826369756
MIR27A	3.06770087349057	-2.212381477	3.48100593910777	0.00109665645692892	0.137407517117045	-0.848694023
SLIT3-AS2	2.05077008651175	-2.196706238	3.46776867513392	0.00114037803408655	0.139399454469711	-0.882480107
ARG2	-2.073464988	2.53163771503361	-3.462387455	0.00115862301411824	0.13993749250887	-0.896194588
SNORA68B	-2.782120745	0.169517379998858	-3.442868008	0.00122716794554861	0.143586257494267	-0.945842597
PLA2G4D	2.03231225758203	-0.976306214	3.43684812581472	0.00124907600099882	0.1442261538514	-0.961122809
TNNT3	3.10867304827001	0.525657369185661	3.43108264533357	0.00127040728456406	0.144739625192005	-0.975743302
EHMT2-AS1	-2.370207568	1.40340015472218	-3.417637045	0.00132151032958873	0.146634803114059	-1.009786215
ZBBX	2.33570913514599	-0.987412658	3.41687960219923	0.00132444665578903	0.146634803114059	-1.011701755
SNORD115-29	-3.244024813	3.17907460089722	-3.412420495	0.00134185932868337	0.146634803114059	-1.022973808
MIR18B	-2.808926623	-1.939086761	-3.410092633	0.00135103594367503	0.146634803114059	-1.028855059
OR7E47P	-2.588374028	1.56420049872652	-3.406568052	0.00136504392191733	0.146634803114059	-1.037755472
HBG2	3.34063432220654	3.83907530616291	3.39903858020994	0.001395433377366	0.146634803114059	-1.056751804
BIRC7	2.33217895665451	-2.756368218	3.39781765492357	0.00140042138608863	0.146634803114059	-1.059829876
CABS1	2.24170236165777	-2.861686004	3.39375657168209	0.00141713503818314	0.146634803114059	-1.070063765
UAP1	-2.00383803	2.79794090194714	-3.393346514	0.00141883316768052	0.146634803114059	-1.071096721
PPBP	3.51220490716181	0.369621058558131	3.38573297084478	0.00145071625178273	0.146634803114059	-1.09026277
SMIM41	-2.569122878	1.58550761607763	-3.383576969	0.00145986800479279	0.146634803114059	-1.095685769
LIPK	2.27144495117157	-2.843247553	3.37835191487643	0.00148227555141322	0.148129740003411	-1.108820214
HCST	2.35331560865326	0.331329499004855	3.37402664473709	0.00150107145923038	0.149196609128821	-1.119684089
MSMB	-3.104796417	4.22814857518438	-3.371521506	0.00151206121329397	0.149196609128821	-1.12597267
SCARNA6	-3.043407977	3.64664482806211	-3.364489253	0.00154332111923699	0.149631362867812	-1.143611282
PMEPA1	-2.042785579	1.77050218342583	-3.358353639	0.00157109615768841	0.151141754785091	-1.158983681
NKG7	2.34229903044687	-0.493607121	3.3492640032943	0.00161311820969435	0.152575665133717	-1.181727589
GPR33	2.59410277391325	-2.847172169	3.34584915	0.00162917953550127	0.15273170245435	-1.190263005
MAEL	2.36027890513034	-1.022247169	3.32656394407699	0.001722774067211	0.158487163837303	-1.238371887
VPS26B	-2.043994483	1.40275457964087	-3.322757011	0.00174184324773927	0.159126069690223	-1.24784962
SERPINI2	2.44745336507008	-1.666096776	3.30485224102362	0.00183424709201644	0.163767902496724	-1.292340522
MIR212	2.38280071089775	-2.98666201	3.30045986529298	0.00185761553631249	0.165225620121011	-1.303233527
MIR629	-2.4535128	-1.393359444	-3.297201315	0.00187513387184508	0.165225620121011	-1.311309185
RN7SK	-3.152106501	2.28111740165622	-3.296775038	0.00187743713645415	0.165225620121011	-1.31236528
OR51G2	-2.678897346	-0.274643871	-3.291744498	0.00190482159242186	0.166298105055473	-1.324822323
TMSB15A	-3.074279617	-0.541320461	-3.280397176	0.00196798902652628	0.169629708677432	-1.352880426
TROAP-AS1	2.07975748100681	-1.715108234	3.26610180012025	0.00205039477984555	0.172504795003501	-1.388146638
ANGPTL5	2.57105233358388	-2.024799455	3.26384248376272	0.00206371394735355	0.172678748008611	-1.39371195
NUDT11	-2.187516968	0.378025460812842	-3.262875987	0.00206943663827876	0.172678748008611	-1.396091997
S100A12	3.17923531087333	-1.111167961	3.25441654048042	0.00212017084816102	0.173915847865608	-1.41690594
TMEM174	2.35645968398622	-2.841247918	3.25061616550619	0.00214334423626485	0.174466874674756	-1.426246061
SNORA75	-2.874338175	3.98599796269203	-3.249361519	0.00215104712834891	0.174466874674756	-1.429328159
ZNF613	-2.065316448	1.56411920926628	-3.243628832	0.00218657740280364	0.176061960445789	-1.443401737
OR5M10	2.97300227604548	-1.874920561	3.24291031172462	0.00219106963163733	0.176063623828751	-1.445164636
CHRNA2	-2.138700461	2.44083156311228	-3.235844029	0.00223571603426181	0.178920900676879	-1.462489415
SNORA38	-3.076149334	3.63398655768888	-3.231528126	0.00226340671300071	0.180403594975081	-1.473059809
TMEM125	-2.254250533	-0.864292172	-3.221766619	0.00232723710794972	0.182029172605395	-1.49693618
RN7SL3	-2.027806492	1.28627421748549	-3.219149357	0.00234463845848109	0.182446234514297	-1.503330543
MIR30C1	-2.847914022	-2.034538664	-3.214157754	0.0023781675008151	0.18324455416261	-1.51551709
TRGV4	-3.140607792	-0.503893162	-3.210728272	0.00240146566892559	0.184318341614574	-1.523883248
SNORA68	-2.230577929	5.50668849941601	-3.202780556	0.0024562900611714	0.187430164473959	-1.543250795
PABPC1L2A	-2.215744658	1.3816895939368	-3.187249449	0.00256685509828085	0.190499263038851	-1.581014009
MIRLET7A3	-2.88779579	-1.278445364	-3.180349734	0.00261746622934837	0.192261060564129	-1.597754519
PABPC1L2B	-2.214095004	1.39313254239195	-3.17934757	0.00262489520506002	0.192261060564129	-1.600184191
MIR155	-2.743630131	-1.407384496	-3.175914445	0.00265049582040607	0.193260411912349	-1.608503998
MIRLET7G	-2.887714663	-1.859578631	-3.167691114	0.00271277782267781	0.194818589413565	-1.628409988
UGT2B15	2.7336495435676	-1.183504252	3.16699161261972	0.00271813893681941	0.194818589413565	-1.630101793
SCARNA12	-2.156489278	4.26866183573663	-3.165499711	0.00272960655710697	0.194818589413565	-1.633709321
TH	2.47727058913667	-1.479581869	3.16449125681718	0.00273738394712647	0.194818589413565	-1.636147247
KRT20	2.21527293506144	-1.630836743	3.15954457311166	0.00277583727145228	0.194910645026405	-1.648098888
PRR20B	3.04395412240748	0.497290274895972	3.14690838069448	0.00287639012441976	0.195564776537133	-1.678576843
PRPH	2.28933903699017	-0.647413123	3.14605611607598	0.00288329414741365	0.195564776537133	-1.680629758
FAM197Y2	3.45158425335387	-0.652400149	3.14533951273306	0.0028891112861148	0.195564776537133	-1.682355629
SNORA81	-2.046305465	6.15968326980835	-3.14509657	0.0028910859206046	0.195564776537133	-1.682940679
C2orf80	2.10330820744904	-2.604933511	3.13918946343104	0.00293949189559994	0.196501789299409	-1.697157453
MIR7113	-2.955608979	0.269201741855272	-3.127034514	0.00304150747945919	0.198930756638249	-1.726358967
PHYH	-2.123343066	2.47513827884307	-3.125131471	0.00305777822858539	0.199365300019786	-1.730924543
CLDN8	-2.120668566	-0.355035651	-3.113367859	0.00316018812155777	0.201823902545848	-1.759108132
NME3	-2.218985366	1.29240777231534	-3.11121827	0.00317924699910208	0.201823902545848	-1.764251014
MIR1248	-2.068116086	6.66714843586257	-3.111116972	0.0031801477993129	0.201823902545848	-1.764493314
RNU6-1	-2.576075652	-0.902603177	-3.107723595	0.00321046276713692	0.202443298113704	-1.772607273
MIR199A1	-2.852398592	-0.510469179	-3.102318715	0.00325930948357385	0.203196872901453	-1.785519536
OPTC	2.63951792777068	-0.732462887	3.10202195295051	0.0032620116157015	0.203196872901453	-1.786228093
PF4V1	2.53441994755053	-1.842814766	3.099277204	0.00328710363453446	0.203260752335692	-1.792779519
LOC112268118	-2.869308656	-0.598618903	-3.088013024	0.00339199162537919	0.207117567965566	-1.8196278
CDC20B	2.17205977909249	-2.174544097	3.08736405130635	0.00339812944851312	0.207117567965566	-1.82117276
OR6A2	2.37931926297978	-1.176289954	3.08422663969579	0.00342794979668001	0.207312181986212	-1.828638877
TRIM77	2.35980356866556	-2.818754137	3.08190150065431	0.00345020813315075	0.207635320937638	-1.834168939
FAM197Y7	3.16443046692365	-0.905136614	3.08149797905845	0.00345408480759265	0.207635320937638	-1.835128398
SPON2	-2.060193679	2.78935406010056	-3.078558813	0.00348244538737509	0.20841625722141	-1.84211451
MIR29B1	-2.297865732	-2.848317606	-3.066502685	0.00360108168030341	0.212896381501902	-1.870726662
ALDH3A1	2.00929651755338	-1.539493266	3.05534011017527	0.0037142985576715	0.216271243473098	-1.897154747
SNORA29	-2.815369443	-0.732832947	-3.054390811	0.0037240794197887	0.216271243473098	-1.899399447
OR51E2	-2.532738669	2.3037642808522	-3.051002707	0.00375918526274914	0.216922120273664	-1.907407293
SNORA17B	-2.319512151	4.42224066581872	-3.050981861	0.00375940222195909	0.216922120273664	-1.907456546
SNORA13	-2.333397761	4.47491237692735	-3.050211677	0.00376742610954767	0.216922120273664	-1.909276093
MIR148B	-2.76431386	-1.56044941	-3.046134174	0.00381017448028711	0.217719734946545	-1.91890425
SNORA37	-2.438829299	4.5441107716319	-3.03276338	0.00395356659213975	0.221433472260186	-1.950418832
MRPL41	-2.194161972	0.206301762741669	-3.029600443	0.00398821891343481	0.222425115435669	-1.957860812
FBXO2	2.14081511088741	0.149838836268123	3.02500947745733	0.00403902306028722	0.223989428134858	-1.968653899
CD38	-2.005959796	-0.431601511	-3.0244491	0.00404526562050829	0.224020096402101	-1.969970594
GPIHBP1	2.49336042633662	-1.278457456	3.02111680486115	0.00408257421698818	0.224387660913325	-1.977797109
VIPR1-AS1	-3.026360754	1.22666852113802	-3.01597358	0.00414079133485705	0.225026973228469	-1.989866041
KRTAP10-1	2.77650860257009	-1.889701945	3.00301479741918	0.00429093975287767	0.228312786256494	-2.020215949
LCE1C	2.03676125744651	-3.285639132	2.98597960192463	0.00449607940898402	0.231455496235507	-2.059984297
FABP7	2.09652466237862	-2.535883388	2.98590774319569	0.00449696384975271	0.231455496235507	-2.060151739
MIR1279	-2.965736324	0.310886905542436	-2.984684235	0.00451204784054969	0.231928683647263	-2.063002301
CTSLP8	2.23297783504794	-3.095272287	2.98099899182946	0.0045577676263189	0.232857549390385	-2.071583691
EGFL6	2.09391941222524	-1.948736304	2.97788481397157	0.00459673995669375	0.232857549390385	-2.078829929
IGHV5-78	-2.907123821	0.420430784359131	-2.977143937	0.00460605741429607	0.232857549390385	-2.080553117
CCL13	2.0587445383521	-3.039738302	2.97557438389696	0.00462585485033072	0.232857549390385	-2.084202777
ACKR1	2.23829495415629	0.279458728763078	2.97214575192415	0.00466937859669912	0.232857549390385	-2.092170964
SLC26A9	2.20783502485541	-1.204487514	2.97153227915173	0.00467720639416766	0.232857549390385	-2.093596051
MIR151A	-2.759172444	-0.464432281	-2.970093305	0.00469561557810346	0.232857549390385	-2.09693801
LYZL2	2.31409016087104	-2.346281021	2.96957802035884	0.0047022241997975	0.23288726495953	-2.098134481
LSM7	-2.211492302	1.58831506091929	-2.964667338	0.00476564213827222	0.233850197661777	-2.109530088
GSTA3	2.53411886404513	-0.352412521	2.96393871386276	0.00477511959465811	0.233850197661777	-2.111219865
RNF128	2.0469423644783	-1.753194949	2.95470470404408	0.00489676467591797	0.237737623119105	-2.132611202
FXYD4	2.67422079961267	-1.598684287	2.95001479273537	0.00495964988343213	0.238976871110341	-2.143459002
CCL3	3.074569796	0.641184149957185	2.94908974902755	0.00497214211383562	0.238976871110341	-2.145597299
IZUMO2	2.74941900427804	-1.95074766	2.94761359363476	0.00499213766426627	0.238976871110341	-2.149008612
OR5M3	2.10524022891186	-2.909846215	2.94605502353514	0.00501333101887392	0.238976871110341	-2.152609163
SNORD115-44	-3.261580802	2.84049368112043	-2.941961978	0.0050693885256822	0.240484462421941	-2.1620588
KRBOX4	-2.118375438	2.79358800972147	-2.937842218	0.00512640209270798	0.241350254582604	-2.171561376
PADI4	2.29269572372697	-1.625610686	2.93415343536222	0.00517795838138187	0.241350254582604	-2.180062415
FBXL8	-2.148711151	1.72972305947105	-2.931933828	0.00520921336033051	0.242157694037371	-2.185174247
ASTL	2.14845002727185	-1.579151154	2.92993976725369	0.00523744230422421	0.24318284585675	-2.18976446
TEKTIP1	-2.107829282	1.18000934313118	-2.926716972	0.00528336759715625	0.244163516162477	-2.197178785
LINC02905	2.00441748984803	-3.242764984	2.92064965529556	0.00537084811554865	0.246183671363926	-2.211122525
MIR30C2	-2.840392351	-1.19545551	-2.919826216	0.00538282424823489	0.246445723197675	-2.213013455
NPY	-2.714696451	2.86107270262303	-2.919258164	0.00539110050698859	0.246486215443546	-2.21431771
SAG	2.11268807520918	-1.62536451	2.91766150735189	0.00541442665814053	0.247030863543019	-2.217982759
SULT1E1	2.10492161626918	-2.804136453	2.91236674211878	0.005492454644987	0.248004483018025	-2.230127114
EDN2	2.15177197850322	-0.730048104	2.91066808658296	0.00551770855522	0.248777665566122	-2.234020136
MYEOV	2.18688023812986	-2.412276227	2.9072301535107	0.00556915164225322	0.248777665566122	-2.241894659
MIR612	-2.581301798	3.81388403087488	-2.90547519	0.00559558371168592	0.248777665566122	-2.245911984
S100A9	2.06312138241775	1.05534052119066	2.90447691213308	0.00561067117952751	0.248777665566122	-2.248196443
GCNT1	-2.061218653	1.16140690422446	-2.897047777	0.00572414701093958	0.250982811145585	-2.265180842
HMGCS2	-2.086252607	2.05981195985791	-2.895471059	0.00574850371284498	0.251538729824023	-2.268781782
CBR3-AS1	-2.011171858	-0.499416964	-2.887059792	0.00588007660300529	0.252202762708856	-2.287969467
OR2L13	2.16147447187835	-1.516817529	2.87720853230167	0.00603773515937648	0.256982184002405	-2.310394516
PDE6H	2.23109826045433	-2.744325815	2.87491645719055	0.00607497672867929	0.257477000769664	-2.315604738
PCBD1	-2.277351628	2.50326641857853	-2.868867006	0.00617429621639666	0.259232521635918	-2.329342622
IGKV2-4	2.67936849918189	-2.212362899	2.86668036913812	0.00621056614053822	0.259232521635918	-2.334303533
LOC643327	-2.473803123	1.10335979466107	-2.865948465	0.00622275045993682	0.259232521635918	-2.335963465
SNORD5	-2.996240903	0.727431443515876	-2.863363405	0.00626596304879733	0.259232521635918	-2.341823999
RNU1-3	-2.401119532	1.77407048442837	-2.857521187	0.00636465236841258	0.259232521635918	-2.35505563
SNORA5A	-2.336554962	4.5029465670786	-2.857520959	0.0063646562481126	0.259232521635918	-2.355056146
SLC38A3	2.01095254563082	-1.174674887	2.85642688982064	0.00638329752788645	0.259644583536158	-2.357532
ADARB2-AS1	-2.057902349	-2.090150783	-2.847011151	0.00654583624058014	0.261826271170587	-2.378813102
TEX28	2.52725952293082	-1.518887758	2.84371824987583	0.00660358082502569	0.262110156245202	-2.386244369
LOC107987119	-2.143306185	-1.055680683	-2.843712648	0.00660367945840506	0.262110156245202	-2.386257006
HBA1	2.31747817867049	7.3949534289218	2.84232137766671	0.00662821902237305	0.262596030304514	-2.389395005
LINC02906	2.04459722642738	-3.582871573	2.84095064470501	0.00665247908546107	0.262986658143518	-2.392485663
MIR22	-2.40838632	-1.096275898	-2.834225238	0.00677270786587448	0.264367271855171	-2.4076351
PRM1	2.27126120737193	-2.975093162	2.83348033556402	0.00678614762619291	0.264367271855171	-2.409311543
H2AC6	-2.371279332	4.01442565533504	-2.825778758	0.00692655933672362	0.265514743784797	-2.426626781
RGS7	2.21400690629894	-0.455490874	2.82299109632039	0.00697804333421438	0.266485530624163	-2.43288629
SNORD74	-3.203681121	2.35717407601757	-2.816455722	0.00710013593834879	0.267528511837497	-2.447544512
MIR423	-2.631828396	-0.595910597	-2.814432206	0.00713833842329052	0.267619055043184	-2.452078363
LOC105377924	-2.102922833	-0.249271303	-2.80694782	0.0072812991479623	0.269809780596821	-2.468828358
SNORD115-36	-2.801630293	4.3968013066801	-2.806127884	0.00729712104933447	0.269820593769781	-2.470661512
MIR3605	-2.677302051	0.957745468218668	-2.797553524	0.00746449452162828	0.272584617206574	-2.489809451
MIR6516	-2.385844428	3.9580038690827	-2.796182858	0.00749157740927982	0.272627147317187	-2.492866641
OR51S1	-2.158577674	-0.208289182	-2.789603237	0.00762285439007176	0.274017672355776	-2.507527759
KRT40	2.18456346881172	-1.612801093	2.78938375419593	0.00762726999850507	0.274017672355776	-2.508016416
VPS13A-AS1	-2.543276045	2.04945256426263	-2.78833846	0.00764833194288103	0.274017672355776	-2.51034329
MIR197	-2.650744224	0.217697053439392	-2.784071545	0.00773486666598437	0.275556795493594	-2.519835418
DDT	-2.013507696	3.51092075404822	-2.782782524	0.00776118611682176	0.275556795493594	-2.522700989
MIR631	-2.729727476	0.844891477246444	-2.782128811	0.00777456536578501	0.275556795493594	-2.524153882
IGHV3-71	2.07084050145178	-2.287045303	2.78200113766962	0.00777718088651012	0.275556795493594	-2.524437612
MIR92A1	-2.535904504	-1.720506493	-2.781579358	0.00778582726456015	0.275556795493594	-2.525374872
MIR6817	-2.408978207	-2.135680863	-2.778982761	0.00783925302579683	0.276084748334279	-2.53114276
DHRS7C	2.06535169168532	-2.983837719	2.77672999425712	0.00788587880588939	0.27698357903933	-2.536143875
ZP4	2.29024007947871	-2.249535374	2.77600031644136	0.00790103592397928	0.277268617175366	-2.53776315
MIR6513	-2.655851336	2.46007153112358	-2.774604902	0.00793009699105721	0.278013225269642	-2.540858987
RNU1-1	-2.383779641	2.00384683621778	-2.766131542	0.00810869635232214	0.281125815053426	-2.55963467
LACRT	2.2678621049237	-2.667402752	2.76239917463344	0.00818853934134243	0.281831772750015	-2.567892409
RSL1D1-DT	-2.074206271	1.02043962798073	-2.758693028	0.00826853950934944	0.283840867167502	-2.576084483
TRIM53AP	2.77157720125146	-0.580591586	2.75791143158607	0.00828550280906299	0.283928100612747	-2.577811151
MTOR-AS1	-2.078238776	0.268350093868241	-2.756273034	0.00832116595468568	0.28421155945502	-2.581429522
DARS1-AS1	-2.069857788	0.460315761069902	-2.754445078	0.00836112249716056	0.284292605529534	-2.585464765
HOXB13	-2.016958063	2.35521484928953	-2.75021594	0.00845424553946398	0.284965691373345	-2.594793525
SCARNA13	-2.119974216	4.12909683732615	-2.749337958	0.00847369777908963	0.284965691373345	-2.596728953
LOC101928093	2.05779342240494	-2.309761443	2.74913911567925	0.00847810899074564	0.284965691373345	-2.597167222
MIR3652	-2.607746103	2.65526028569833	-2.747326046	0.00851842888064273	0.284965691373345	-2.601162401
HBM	2.72097676989307	-1.426355933	2.74066836401323	0.00866800836129676	0.286544975073697	-2.615817137
BDKRB1	2.01092030097045	-1.927468631	2.74000892710982	0.00868295521431761	0.286544975073697	-2.617267324
SNORD116-17	-2.375678734	6.12822088783955	-2.731737589	0.00887246439986323	0.289635032072464	-2.635436364
IGHV3-25	2.44036215654593	-2.791943335	2.73085610210645	0.00889288395347918	0.289728448023653	-2.637370398
ATP6V1G3	2.407427553	-2.430998368	2.72235438511808	0.00909206131384782	0.292501240585883	-2.656001214
FAM197Y4	2.52457411135938	-1.78900617	2.72012752664464	0.00914490714092217	0.292714017396909	-2.660874462
SNORD76	-2.895840085	3.03789062599666	-2.719125526	0.00916877793931461	0.292714017396909	-2.663066324
SCARNA16	-2.012272561	3.3986829422888	-2.715991473	0.00924381196560808	0.292714017396909	-2.669918355
TNFSF11	2.1366883902736	-2.236193358	2.71432288795724	0.00928399081872475	0.292714017396909	-2.673564147
MIR4683	-2.594583405	-0.408293279	-2.711455285	0.00935341749969993	0.292714017396909	-2.679826065
MIR1234	-2.107146439	-2.907054117	-2.710139401	0.00938543572142695	0.292714017396909	-2.68269797
SNORA60	-2.084374664	5.37513571558885	-2.709329239	0.00940519885362483	0.292714017396909	-2.684465656
RPL3L	2.12001449069279	-2.364303615	2.70878975914808	0.00941838018887019	0.292714017396909	-2.685642535
RNVU1-7	-2.24473703	1.68256358928867	-2.708085554	0.00943561191989338	0.292714017396909	-2.687178516
ACTBL2	2.09278686991928	-2.321866951	2.70756282622833	0.00944842171235422	0.292714017396909	-2.688318485
CXCL17	2.21688649761323	-0.759405647	2.68800979595618	0.00993923738578602	0.300106807823707	-2.73084831
TUBA3C	2.09570653326722	-0.605928582	2.68638270366582	0.00998111932123831	0.3009162267645	-2.734377579
FAM197Y6	2.61780569389159	-1.479666797	2.68376185451246	0.0100489222245496	0.302497143478146	-2.740059188
OR9G1	2.13558795851094	-2.728369579	2.68218442068108	0.0100899352196589	0.302915180492948	-2.743476935
IGKV2D-26	2.43462556910564	-2.323383639	2.68003102307717	0.0101461715768448	0.30379875259824	-2.748140293
RNU6-9	-2.457849286	-0.728077763	-2.677885873	0.010202478827316	0.30419552628794	-2.752783148
PHGR1	-2.473301682	0.287536830874433	-2.677467139	0.0102135034731715	0.30419552628794	-2.753689128
LOC105369937	-2.571301312	1.0547693407741	-2.672424473	0.0103471317268993	0.306323432922378	-2.764591612
OR10D3	2.10963040838109	-2.77129745	2.6682875926445	0.0104579542919623	0.30844306538706	-2.773524835
SNORA72	-2.807819417	3.63690988166502	-2.662109249	0.0106254962667927	0.311285930065993	-2.78684807
PRAC1	-2.551169026	1.67114857035225	-2.655467771	0.010808342665018	0.313117003796239	-2.801145468
F13B	2.1511347327685	-1.656376915	2.65252210338663	0.0108903603621954	0.313738921008599	-2.807478572
HBA2	2.30223889974806	8.07507796165321	2.65129129588478	0.0109247991778581	0.314439358793117	-2.810123286
SNORD29	-2.729412423	0.868001810344177	-2.642806502	0.0111649406020338	0.316556933694446	-2.828331207
SEC61G	-2.243173796	2.3748133128048	-2.642468171	0.0111746158214665	0.316556933694446	-2.829056381
RNASE3	2.29446323597216	-2.479364344	2.63720389050395	0.0113261516735454	0.318995633758352	-2.840331195
LOC107986326	-2.529208073	0.513131874019235	-2.631931843	0.0114797964596707	0.319395612139082	-2.851606472
LOC100289511	-2.480800419	0.815165148216853	-2.630592722	0.0115191258097806	0.319395612139082	-2.854467857
TMEM238	-2.120199551	0.436507831235697	-2.629038004	0.0115649419474315	0.319395612139082	-2.857788608
H3C2	-2.120690549	0.362087678605754	-2.62635527	0.0116443923824104	0.319395612139082	-2.863515388
TMEM262	-2.176228634	0.341441981938095	-2.6219079	0.0117772052596689	0.319395612139082	-2.872999832
LOC107986751	2.35821267136097	-2.312101875	2.61672735902561	0.0119336609154132	0.320203072851418	-2.884033231
ST20	-2.017486998	0.562695868076014	-2.614919312	0.0119887113653696	0.320203072851418	-2.887880264
HBB	2.42388069618873	8.02612168280863	2.61456930545793	0.0119993949786883	0.320203072851418	-2.888624761
MIR491	-2.762043495	-0.471543549	-2.612781538	0.0120541009359899	0.320203072851418	-2.89242639
MIR561	-2.772215664	0.724386220220365	-2.61165521	0.0120886838040312	0.320203072851418	-2.894820525
LGI1	2.13486091198458	-0.557442795	2.61089512187407	0.0121120728938973	0.320203072851418	-2.896435755
SNORD22	-2.005057924	4.70002645798019	-2.610816008	0.0121145097321952	0.320203072851418	-2.896603858
LOC107987145	2.46208573391472	-2.189369093	2.60659351947042	0.0122452217519823	0.321048416419718	-2.905570502
LOC107986177	2.47968150842282	-2.169459364	2.60562095097353	0.0122755109302851	0.321048416419718	-2.907634308
SNORA28	-2.689451113	2.98241928672897	-2.60209157	0.0123860045319656	0.322544009551332	-2.915119029
PPDPF	-2.042779836	3.38879453676604	-2.598246487	0.012507416181407	0.323143805210605	-2.923264896
SNORD49A	-2.517869134	1.38841815087108	-2.597363859	0.0125354389413045	0.323317138972131	-2.925133524
GNLY	2.17802357	-0.419460886	2.59348057610427	0.0126594131697063	0.324233652913905	-2.933349428
HNF4A	2.07857453522036	-1.764676472	2.58336551643784	0.0129876150780886	0.32805057279895	-2.95470805
FCRL4	2.14034367380979	-1.835341172	2.57894445008231	0.0131334900316207	0.32962747784511	-2.964024358
SNORA51	-2.3508051	5.37987010801074	-2.5755035	0.0132480589408826	0.330982914174055	-2.971267267
ZPLD1	2.00263362674132	-2.016226118	2.57028728467295	0.0134234766886956	0.33292187821146	-2.982233513
SNORD116-28	-2.605386253	1.32025292904518	-2.569013019	0.0134666501914204	0.332995487124237	-2.984909984
TRGV6	-2.488561167	-1.669485448	-2.568541963	0.0134826421221009	0.332995487124237	-2.985899146
SNORA53	-2.462095423	4.06744809330392	-2.568101266	0.0134976190578536	0.332995487124237	-2.986824437
SNORA70	-2.621754347	4.62832676430287	-2.565542069	0.0135848928754199	0.334307232547991	-2.992195457
MYH7	2.06884715163325	0.72836267174947	2.56352508452661	0.0136540384305644	0.335125227348099	-2.996425772
GJB1	-2.361313368	0.326289974201828	-2.562247606	0.0136979983267758	0.335660174895301	-2.999103827
SNORD116-8	-2.320064496	6.68957689065734	-2.549078459	0.01415874730928	0.33972365420816	-3.026654111
SCARNA1	-2.502346094	4.30785521627945	-2.548780666	0.0141693275493501	0.339770464633441	-3.0272759
OR6C3	2.36402698229097	-2.369604328	2.5470860112071	0.0142296738050724	0.339847600916856	-3.030813308
KRT71	2.07358582927005	-2.263882437	2.54221519464873	0.0144044279196922	0.340636603549526	-3.040970987
PRAMEF25	2.67481279097115	0.358469169729285	2.5311517083436	0.0148086423971637	0.343358377267644	-3.063989797
SNORD101	-2.636236997	0.906888796458408	-2.530781619	0.0148223406178794	0.343358377267644	-3.064758531
MIR635	-2.876938175	0.573842950927681	-2.526791454	0.0149707632798313	0.343707774565643	-3.073041462
PF4	2.3986125680038	-0.594197791	2.52206908969694	0.0151481672129715	0.345364178253354	-3.082831851
FAM230H	2.06804615214539	-0.258671452	2.51063930905722	0.01558548382154	0.349009435886825	-3.106471963
DMRT1	2.25359601674228	-1.554276104	2.51044656236292	0.0155929558743138	0.349009435886825	-3.106869938
MIR342	-2.403311789	-1.388295131	-2.509300815	0.0156374393283492	0.349441190581903	-3.109235158
TAS2R41	2.13178834403042	-1.409693521	2.50298386839307	0.0158847694970534	0.351215321409562	-3.122261142
SNORA8	-2.575936641	4.81619584187722	-2.502831391	0.0158907831753633	0.351215321409562	-3.12257526
MIR659	-2.031170242	-1.771761477	-2.502227321	0.01591462784833	0.35135370206168	-3.123819562
MIR149	-2.291181359	-0.4716574	-2.499829734	0.0160095892764171	0.351790778665891	-3.128756065
CD52	2.06352771480963	0.813153292802098	2.49977742505018	0.0160116667841102	0.351790778665891	-3.128863726
CFHR3	2.13494584570065	-0.420867668	2.4988479747915	0.0160486220538404	0.351814742431988	-3.130776438
MIR10523	-2.338669061	-1.680333456	-2.498167969	0.0160757083404774	0.351814742431988	-3.132175485
SNORD9	-2.494077081	2.95205949737906	-2.493949178	0.0162446820594422	0.353043445113233	-3.140848916
SNORD116-3	-2.265686649	6.35261748602103	-2.49388821	0.016247135737928	0.353043445113233	-3.14097418
OR2M5	2.30787015918637	-1.839912961	2.4900333449023	0.0164029615753191	0.354449222889127	-3.148889731
KRTAP10-2	2.25652421758823	-2.037290443	2.48949163038601	0.0164249676731277	0.354449222889127	-3.150001353
KRT75	2.3629128654386	-1.382763227	2.48859605798387	0.016461407281696	0.354762698582101	-3.151838712
MIR200A	-2.655369371	0.474414526136959	-2.488036375	0.0164842172360419	0.35496803166928	-3.152986709
FAM197Y3	2.29932562676621	-2.137108499	2.4864016323672	0.0165510055107384	0.355410956957114	-3.156338718
SPANXB1	2.47528463390378	0.923360875844565	2.48543095219466	0.0165907791661293	0.355410956957114	-3.158328303
CYP4F22	2.15799786539823	-0.253232845	2.48381471118814	0.0166571969858425	0.355740494608867	-3.161639796
SNORA1B	-2.337369169	-0.292695165	-2.483023111	0.0166898148751719	0.355983082825036	-3.163261109
CFAP44-AS1	-2.039954298	0.394179242669972	-2.472813064	0.017115739063431	0.35995256383049	-3.184138172
PDZK1IP1	2.02525461968436	-0.03839356	2.4721695234029	0.0171429120893468	0.35995256383049	-3.185451901
MIR323A	2.23851693087993	-2.849800078	2.46824426967156	0.0173095006736967	0.360489737657456	-3.193459411
IGKV1D-16	2.41365242357995	1.80972872587684	2.46648269709438	0.0173847375381849	0.360888232292801	-3.197049919
TRNP	2.11957955021406	-1.105510587	2.46429190417719	0.01747871937552	0.360888232292801	-3.201512601
TSPY3	2.71506518953286	1.60631997927225	2.46139269710093	0.0176037980131208	0.361625796093666	-3.207413765
OR51V1	2.25480498724512	-1.666174405	2.46086217002616	0.0176267736740537	0.361660040669936	-3.208493058
DSPP	2.17980111092305	1.28411721390261	2.45848579002562	0.0177300214315009	0.362838806571682	-3.213325371
SSNA1	-2.025869703	1.76112939296277	-2.453095902	0.0179662289828992	0.364264830058019	-3.224272589
OR51H1	-2.093816417	-0.793039364	-2.449530923	0.0181240210425446	0.365207371816352	-3.231503375
SNORD116-27	-2.650008438	1.31976915278787	-2.448594493	0.0181656762712064	0.36529894663048	-3.233401409
MIR3184	-2.344670625	-0.727801293	-2.442724468	0.0184287700001615	0.366507650680978	-3.245286816
SNORA24	-2.577681973	4.38477418418462	-2.440244365	0.0185409587462069	0.367034544833158	-3.250301977
IGLV3-9	2.5337592285589	-0.598246712	2.43932493572933	0.0185827061211022	0.367084400289761	-3.252160233
SNORA69	-2.482486565	2.72819072612012	-2.439008019	0.018597115633902	0.367084400289761	-3.25280063
FAM197Y9	2.34579988192393	-1.677256475	2.43319977056247	0.0188629974343097	0.369738553424802	-3.264526304
MIR636	-2.151346707	0.621597920016692	-2.433004053	0.0188720161942068	0.369738553424802	-3.264921051
MASCRNA	2.00471329406998	-1.704116807	2.42695513320511	0.0191526797132937	0.369738553424802	-3.277109403
OR4N2	2.12186225375635	-1.941761415	2.42611763219768	0.0191918343238708	0.369738553424802	-3.278795129
CIRBP-AS1	-2.338918986	0.767377470352868	-2.425530041	0.0192193483282376	0.369738553424802	-3.279977573
SNORD116-19	-2.192107739	5.36382062663809	-2.421480977	0.0194099155771654	0.370605434208474	-3.288119846
SNORD91A	-2.223678023	-0.842858164	-2.418167225	0.0195671420215814	0.371832360018217	-3.294775811
MUC21	2.37507014606099	-1.680874966	2.41336316729036	0.0197971180904717	0.373856943738242	-3.304412921
MIR6861	-2.336246617	-0.876903723	-2.412804582	0.0198240157653626	0.374006131646088	-3.305532521
TSPY1	2.48521442804682	0.91350336511583	2.40759517411032	0.0200764557387316	0.376513209649884	-3.315964505
OR2T2	2.42567853190272	0.444377633401527	2.40494669846806	0.0202059041540708	0.377023648173781	-3.321261584
MIRLET7D	-2.802159053	0.942758485283806	-2.401471588	0.0203768958979518	0.378390385280602	-3.328205248
LOC100129148	-2.141249408	2.42809906092719	-2.401345055	0.0203831464209924	0.378390385280602	-3.328457931
PTCHD3	2.0632166526784	-1.782694015	2.39736502758081	0.0205806368156761	0.379729144320727	-3.336400771
MIR6845	-2.600421166	0.600466338746038	-2.394450006	0.0207263722014053	0.380634411874129	-3.34221184
TRGV5P	-2.352099692	-0.823198058	-2.391101389	0.0208949307314983	0.381670040730432	-3.348880627
KHDC1L	2.06359880023196	-2.67306499	2.38533560420486	0.0211880535813765	0.383750690456179	-3.36034653
SNORD115-9	-2.708721513	2.94733289333507	-2.383071274	0.0213041759892169	0.38443200064135	-3.364843621
HBD	2.74137734160858	5.47138456839988	2.37643598463376	0.0216477577860189	0.386185892350624	-3.378002888
SNORD115-3	-2.406875934	2.81383209773824	-2.373629711	0.021794561640722	0.38702142736512	-3.38355991
TRIM43B	2.41802132983188	-0.953829589	2.37098206010706	0.0219338868292074	0.387449466134236	-3.388798215
DEFB103B	2.44288287570651	-1.769303417	2.36995648914585	0.0219880692058133	0.387710809184815	-3.390826076
MIR568	-2.251033461	-0.629844826	-2.367913762	0.0220963476563267	0.388056018117844	-3.394863154
SNORA22	-2.575124587	4.83928610828728	-2.366592292	0.022166649386539	0.388770446746364	-3.397473378
SNORD90	-2.13428689	-1.100257942	-2.365775541	0.0222102005881869	0.389187555834122	-3.3990861
SNORA70C	-2.58009299	-1.10081199	-2.365058875	0.02224847827618	0.389528350071769	-3.400500847
MIR4444-1	-2.527251827	1.19169727655738	-2.361150119	0.0224582921108219	0.391700433705376	-3.408211204
MUC7	2.33383300292499	-0.565292684	2.35934383131789	0.0225558483222254	0.392544178310124	-3.411770952
SPATA31D4	2.14730937423077	0.271360252465619	2.35537978619204	0.0227712774124704	0.394108253555433	-3.419575771
KRT35	2.02325127174202	-1.955712246	2.35404615374867	0.0228441685125586	0.394502759216439	-3.422199295
PRAMEF26	2.46466087629376	0.0516270153485193	2.35107222030169	0.0230074660976025	0.395019274520594	-3.428045504
SPATA31D3	2.15276918294026	0.217544457597066	2.34976430195914	0.0230796141943248	0.395044055597345	-3.430614831
SNORA2A	-2.703122858	2.46138813843843	-2.347770929	0.0231899638513295	0.395383063746721	-3.434528575
GAGE12B	2.47643819557847	1.71360471114926	2.33795049454136	0.0237405393933719	0.39643816764427	-3.45377241
SNORD115-26	-2.712171715	2.6417671065518	-2.337506896	0.0237656835374092	0.39643816764427	-3.454640203
TWIST1	-2.10703847	-0.366435555	-2.331699639	0.0240970581758657	0.398181099806493	-3.465988964
MIR147B	-2.242282285	-1.301626518	-2.330856912	0.024145488103077	0.398361621942422	-3.46763404
SNORD116-22	-2.622205068	5.06182367732163	-2.32837824	0.0242884379844216	0.399971960350738	-3.472469956
MIR2110	-2.348650876	0.202041831828572	-2.325789565	0.024438539975278	0.400660737694722	-3.477516239
PRR20A	2.1348367042483	-0.807610617	2.32243200477376	0.0246344609824527	0.402182197690978	-3.484054886
GCSHP3	-2.209748926	1.56205361115942	-2.320587098	0.0247427122996161	0.403335971863592	-3.487644617
MIR9718	-2.256050501	-0.018038846	-2.313946751	0.0251358687902681	0.404950776492642	-3.50054677
LOC105376754	-2.069369968	0.522213666682543	-2.313112634	0.0251856472132807	0.405408537931836	-3.502165426
SNORD45B	-2.295144427	-0.448360195	-2.305034612	0.0256723031962122	0.409239378966664	-3.517817867
IGLV5-45	2.14062766075543	-2.002975508	2.3042924187659	0.0257174346889103	0.409627133269075	-3.519253847
MIR761	-2.496762242	0.787967216329177	-2.304069456	0.0257310064877371	0.409677577617534	-3.51968516
UGT2B7	2.12361733172097	-1.444813058	2.30357066670177	0.0257613911298722	0.409926030985891	-3.520649934
TSPY10	2.43100972033745	2.0453707830926	2.30312690887661	0.0257884503384071	0.409929125403489	-3.521508127
MIR1295B	2.13440692512862	-2.252648016	2.30053728177279	0.0259468658102893	0.410094494706004	-3.526513695
MIR10393	2.23381404085762	-1.728532724	2.29458805179712	0.0263140925904133	0.411147254624974	-3.537996528
STX5-DT	-2.009848056	0.375639540857617	-2.292245553	0.026459955050712	0.41175309850847	-3.542511513
MIR29B2	-2.028179405	-0.613050755	-2.290001291	0.0266003764115278	0.412887304846913	-3.546833779
SNORA71E	-2.481038012	3.14882475060877	-2.285508279	0.026883498299637	0.414294969846729	-3.555477024
C2orf78	2.04418933445309	-1.526421712	2.28413080794812	0.0269708343459002	0.414711433312072	-3.55812422
MHRT	2.07430683189293	-1.750491551	2.28358293981693	0.0270056411594492	0.414711433312072	-3.559176756
LOC112268052	-2.002246409	0.30292001454964	-2.279577522	0.02726132926437	0.416288537576087	-3.566865758
IFNA17	2.20678338560343	-2.034754733	2.26782341016479	0.0280241526311823	0.421797777408323	-3.589368521
SNORD27	-2.254142829	-0.466818781	-2.265909422	0.0281501499601933	0.423047329974294	-3.593024139
TRGJP	-2.480043914	-0.330588304	-2.259486079	0.0285766885085231	0.424352170710321	-3.60527468
CSHL1	2.37689599189981	-1.248084526	2.2592798927981	0.0285904748866739	0.424352170710321	-3.605667464
SNORD50A	-2.281711963	2.14957821176948	-2.257703978	0.028696041837635	0.424691449593408	-3.608668646
TRAV38-1	2.07933798963142	-2.662527572	2.2560348629109	0.0288082297795094	0.42520144758268	-3.611845523
IGKV2-40	2.48223473049162	-0.2465431	2.25572884159905	0.0288288409421483	0.42520144758268	-3.612427783
TRBV30	2.00112307595508	-1.73177544	2.2481062025147	0.0293464880108249	0.426702264272998	-3.626911134
PRAMEF11	2.38531708555524	0.344596190491939	2.24766829630339	0.02937647507066	0.426702264272998	-3.627742003
NMS	2.07677050108941	-2.586076299	2.24587032206332	0.0294998826694896	0.427569972304703	-3.631152083
PRAMEF12	2.0120215168188	-2.244890016	2.24094041663336	0.0298406213437026	0.429743360495828	-3.64049122
PRR20C	2.17560505310035	1.04914111909912	2.2348187189482	0.0302685914960949	0.432554119902807	-3.652065528
LOC100507548	2.65174014469036	-1.393658999	2.23180391245162	0.0304813517908248	0.432948033975059	-3.657756438
TRIM49D2	2.26743091762268	0.0944745023583179	2.2315870739417	0.0304967054715675	0.432948033975059	-3.65816552
SNORD15B	-2.391607115	4.22085100930143	-2.224613799	0.0309941321442037	0.435222167990684	-3.671304355
OR1E1	2.13063881878179	-1.640410997	2.22407335856133	0.031032982087984	0.435457105036451	-3.672321278
SNORD24	-2.351720659	1.79342169512052	-2.222923823	0.0311157608091495	0.43619651875359	-3.674483658
MIRLET7I	-2.281276959	0.0681974638605638	-2.218229644	0.0314558251126231	0.438156509795843	-3.683304635
TRIM43	2.17491560565477	-0.946278443	2.21788797914585	0.0314807046671555	0.438156509795843	-3.683946092
IGKV2D-40	2.48679348636419	0.199765121340517	2.20935069658053	0.0321080601266256	0.441685250587898	-3.699948891
GAGE1	2.2710441429407	-0.969293838	2.20534766375575	0.0324060106762566	0.442108178940001	-3.707435537
MIR128-1	-2.074826292	-2.148187136	-2.205243664	0.0324137840205441	0.442108178940001	-3.707629899
CD81-AS1	-2.119329056	0.825049394501369	-2.203081884	0.0325757369275151	0.443052527041099	-3.711668314
KRT76	2.01712561735677	-1.914103983	2.20292283208334	0.0325876807138308	0.443061926942809	-3.711965314
MIR186	-2.258773298	0.306611670780185	-2.202447566	0.0326233933435018	0.443394369867809	-3.712852684
SNORD115-40	-2.236775649	2.74440491873443	-2.1961359	0.0331009582368166	0.446188678403429	-3.724622752
MIR675	2.0549504368841	-0.850267467	2.19305710018969	0.0333361457205278	0.447296388252191	-3.730354372
MIR135A1	-2.442265456	0.479909674079001	-2.182484435	0.0341550591994019	0.451338285926983	-3.74998804
SNORA15B-1	-2.348574893	2.20124154938437	-2.180591828	0.0343035112676164	0.452443766861058	-3.753494658
TRIM49D1	2.2503222563758	0.0941227972970196	2.17734790859945	0.0345592815478642	0.452771471615252	-3.759499327
KRT31	2.14421397447868	-1.079052029	2.17557516392049	0.0346997649373912	0.452859821786383	-3.762777751
SNORD44	-2.663203058	1.68673981000501	-2.17519739	0.0347297670913079	0.452859821786383	-3.763476111
SNORD79	-2.09303587	-0.280531884	-2.173637469	0.0348538957541484	0.452859821786383	-3.766358783
TRBV5-5	2.09408086731927	-1.872469015	2.17234443512019	0.0349570834880931	0.452859821786383	-3.768747003
TRIM64B	2.29297571333738	-0.184974823	2.1713075838691	0.035040021560166	0.452859821786383	-3.770661235
RBMY1E	2.16563985640738	-0.196511261	2.16846617481523	0.0352681962367667	0.45390913370498	-3.775903284
MIR194-1	-2.037982211	-1.232131096	-2.163552701	0.0356658548964297	0.454972373245719	-3.784955057
HSBP1L1	-2.017858506	1.00319575198886	-2.163083229	0.0357040561604721	0.454972373245719	-3.785819071
MIRLET7F1	-2.206523627	-0.222495996	-2.156948869	0.0362065348962999	0.456605162234871	-3.797094914
RBMY1D	2.1187381718989	-0.220148156	2.15595773548619	0.0362883020841414	0.456619906637127	-3.798914348
SNORA71A	-2.313776263	2.74905306724965	-2.153180338	0.0365182999097343	0.45796381510542	-3.804009265
SNORD115-33	-2.348188084	2.53406826271924	-2.15187439	0.0366268887238159	0.458044637004062	-3.8064031
SNORD15A	-2.041661519	4.29398693020839	-2.149881164	0.0367931717794576	0.458293694818275	-3.810054481
MIR582	-2.110314517	-0.812340236	-2.147991905	0.0369513938870832	0.458388211376816	-3.813512892
SNORA27	-2.343314466	3.14187098688716	-2.144698347	0.0372286543327899	0.460232664269787	-3.819536115
SCARNA18	-2.443280799	1.66903748140996	-2.139399516	0.0376785613302328	0.463459864680742	-3.829210932
PVALB	2.05396441415255	-1.862328791	2.13708308301828	0.0378767379572979	0.463459864680742	-3.83343431
RBMY1B	2.25470766794501	0.042820576229425	2.13491925447771	0.0380626850909351	0.463816583545133	-3.837376121
SNORD73A	-2.254300029	1.43929829291489	-2.132489189	0.0382724660928058	0.463816583545133	-3.841799092
MIR30A	-2.103994425	-1.608548822	-2.130985805	0.0384027566398053	0.464053781821112	-3.84453337
CT47B1	2.15575703150837	-1.312792671	2.13040538577539	0.0384531626013476	0.464053781821112	-3.845588589
SNORA15B-2	-2.308844089	2.24914760947011	-2.1293676	0.0385434328595565	0.464172126058204	-3.847474737
SNORA70B	-2.16259738	-1.678667775	-2.128957982	0.0385791140390797	0.464172126058204	-3.848219003
IGHV4-4	2.13229887715037	-0.352059085	2.12550598673046	0.0388809648093431	0.46483869172151	-3.854486596
SPAG11B	2.00943616511391	-0.868451688	2.12457590697932	0.0389626466050291	0.46483869172151	-3.856173883
SNORA1	-2.0683616	3.98156131955091	-2.123259538	0.0390785104233446	0.46483869172151	-3.85856093
SNORD116-18	-2.187460431	4.33885075488392	-2.123001783	0.0391012327742877	0.46483869172151	-3.859028192
SNORD115-30	-2.457644567	0.71916888935602	-2.103213008	0.0408806482927983	0.471585051402864	-3.89476431
CFHR4	2.06912240810742	-1.529106893	2.09821345317557	0.0413412707959491	0.472323834127007	-3.903749921
LINC02740	2.11135318689988	-0.938948883	2.0961160904256	0.0415358536771449	0.473489491222902	-3.907514298
TSPY4	2.26281147428072	1.82102662801394	2.09431483715239	0.0417036035299035	0.47405958351214	-3.91074477
MIR1302-11	2.28216721112395	0.430937779660201	2.09236720229774	0.0418856517625365	0.474973873150334	-3.914235228
DEFB103A	2.28323862883799	-1.71211669	2.08835575012323	0.0422627970077549	0.47673779401769	-3.921416032
MIR6810	-2.001549793	-1.769178042	-2.086170137	0.0424695276554919	0.478316699630246	-3.925323722
MIR4641	-2.116715502	-0.678999743	-2.0842447	0.042652379987616	0.479005935434225	-3.928763477
IGLV2-34	2.02255740278423	-1.813248117	2.08120180001726	0.042942755436367	0.480365367065954	-3.934194277
SNORD14A	-2.26439763	1.02269351138047	-2.078869373	0.0431664989539524	0.480547511103053	-3.938352683
SNORD94	-2.070010802	2.80729346085767	-2.078786455	0.0431744717116355	0.480547511103053	-3.938500445
TRAJ5	-2.2583898	-0.58445357	-2.076638998	0.043381403408257	0.480702557866738	-3.942325584
SNORD63	-2.345201411	0.712111656841173	-2.071500694	0.0438800513204162	0.482283770808333	-3.951465038
MIR302D	-2.01920773	-0.085234572	-2.053376517	0.045679015033193	0.488044087246034	-3.983554391
LOC107985219	-2.178308518	0.672576924127302	-2.052584255	0.045759096120322	0.488117834946546	-3.984951843
MIR548J	-2.077910327	-1.168768187	-2.050629293	0.0459572241390728	0.488625810798103	-3.988398256
IGHV3-38	2.06952345418495	-1.871371361	2.05016018793433	0.0460048770067682	0.488905810327798	-3.989224843
MIR1181	-2.327160319	2.14502976748524	-2.046319084	0.0463966845998968	0.489727787738264	-3.995987225
SNORD115-13	-2.354968198	1.1459241933962	-2.038731913	0.0471791339274048	0.492575352925233	-4.009314053
MIR200B	-2.063079758	-0.157166923	-2.035520644	0.0475137412821803	0.493356025644664	-4.014942367
MIR6125	-2.058909153	0.0301399306809928	-2.015740656	0.0496205264865867	0.49851936419033	-4.049448999
